# Supplementary material for: XX/XY Chimerism in Internal Genitalia of a Virilized Heifer
Source: Animals (Basel). 2022 Oct 26;12(21):2932. doi: 10.3390/ani12212932 (PMC9659139; doi:10.3390/ani12212932)
Supplement: Supplementary file 1 [file animals-12-02932-s001.zip]

Archive with 1 entries (1 files):
- animals-1943786-supplementary.pdf
